# Supplementary material for: Pharmacological Treatment of Acute Psychiatric Symptoms in COVID-19 Patients: A Systematic Review and a Case Series
Source: Int J Environ Res Public Health. 2022 Apr 20;19(9):4978. doi: 10.3390/ijerph19094978 (PMC9099660; doi:10.3390/ijerph19094978)
Supplement: Supplementary file 1 [file ijerph-19-04978-s001.zip]

Archive with 1 entries (1 files):
- ijerph-1566220-supplementary.pdf
